# Supplementary material for: Heterometric expression of an LBD gene via LBD-TCP assembly regulates floral organ size and fruit weight in Physalis
Source: Hortic Res. 2025 Aug 11;12(11):uhaf211. doi: 10.1093/hr/uhaf211 (PMC12578467; doi:10.1093/hr/uhaf211)
Supplement: Web_Material_uhaf211 [file web_material_uhaf211.zip]

Archive with 2 entries (2 files):
- HR-2025-456-supplFigures-R1.pdf
- HR-2025-456-supplTables-R1.xlsx
