# Supplementary material for: Heterometric expression of an LBD gene via LBD-TCP assembly regulates floral organ size and fruit weight in Physalis
Source: Hortic Res. 2025 Aug 11;12(11):uhaf211. doi: 10.1093/hr/uhaf211 (PMC12578467; doi:10.1093/hr/uhaf211)
Supplement: Web_Material_uhaf211 [file web_material_uhaf211.zip › HR-2025-456-supplTables-R1.xlsx]

## Sheet: Table S1
Table S1 Potential proteins binding to the promoters of POS3-like revealed by yeast one-hybrid (Y1H)
Species	Clone number	Gene ID	Annotation
P. floridana	2	Solyc07g039340.4.1	Receptor-like serine/threonine-protein kinase ALE2
	1	Solyc01g096810.3.1	Ethylene insensitive 3 class transcription factor
	1	Solyc04g080490.4.1	Zinc finger-homeodomain protein 1
	2	Solyc12g094440.2.1	high mobility group B protein 9
	3	Solyc07g039340.4.1	receptor-like serine/threonine-protein kinase ALE2
	7	Solyc08g081505.1.1	MuDR family transposase-like protein
	1	Solyc01g094950.3.1	protein BPS1, chloroplastic
	1	Solyc10g047650.1.1	p8MTCP1
	1	Solyc12g056120.1.1	6-phosphogluconate dehydrogenase, decarboxylating 2
	1	Solyc01g111600.3.1	heavy metal-associated isoprenylated plant protein 26
	1	Solyc01g101225.1.1	uncharacterized protein LOC107839751
	1	Solyc08g008085.1.1	uncharacterized protein LOC101254714
	1	Solyc09g025250.4.1	S26 Type I signal peptidase family protein
S. pimpinellifolium	1	Sopim04g078420.0.1	MYB transcription factor
	1	Sopim11g010230.0.1	Histone H3
	2	Sopim06g082980.0.1	3-beta-hydroxysteroid-Delta8 Delta7-isomerase
	2	Sopim03g123630.0.1	Pectinesterase
	4	Sopim09g011740.0.1	Phosphatidylcholine: ceramide cholinephosphotransferase 1
	4	Sopim02g038760.0.1	AT-hook motif nuclear localized protein 2
	1	Sopim07g064160.0.1	Thiazole biosynthetic enzyme
	5	Sopim03g119130.0.1	Histone H1
	1	Sopim09g007990.0.1	Telomere repeat-binding protein 5
	2	Sopim11g062190.0.1	Mitochondrial ADP/ATP carrier proteins
	1	Sopim08g078740.0.1	Unknown Protein
	1	Sopim09g008260.0.1	Unknown Protein
	1	Sopim07g066450.0.1	Unknown Protein
S. lycopersicum	1	Solyc06g065190.1	TCP family transcription factor 13
	1	Solyc03g093830.3.1	Chaperone protein dnaJ-like
	1	Solyc06g063370.3.1	Chlorophyll a-b binding protein 1A, chloroplastic
	2	Solyc01g097010.3.1	Nucleic acid binding protein
	1	Solyc06g054260.1.1	Photosystem I reaction center subunit II
	1	Solyc07g007250.4.1	Metallocarboxypeptidase inhibitor
	1	Solyc06g009210.4.1	Ribosomal protein L19
	1	Solyc09g075430.3.1	Ribosomal protein L19
	1	Solyc03g083530.3.1	40S ribosomal protein S13
	1	Solyc07g065960.1	Chaperone protein dnaJ 11
	1	Solyc01g097030.3.1	Mutator-like transposase
	1	Solyc04g079200.3.1	26S proteasome regulatory subunit
	1	Solyc09g090580.3.1	Eukaryotic translation initiation factor 4E-2
	1	Solyc05g047550.4.1	Receptor-like protein kinase
	1	Solyc04g063290.3.1	30S ribosomal protein S5

## Sheet: Table S2
Table S2 Variation of reproductive organs and cells in pfpos3
Triats recorded	WT	pfpos3-L1	pfpos3-L2	pfpos3-L3
flower radius (cm)	1.25±0.07 （n=30）	1.20±0.04* （n=12）	1.21±0.07* （n=28）	1.21±0.06** （n=80）
fruit weight (g)	1.19±0.31 （n=70）	1.03±0.42** (n=144)	0.94±0.35** (n=16)	0.88±0.38** (n=113)
100-seed weight (g)	0.048±0.003 (n=30)	0.040±0.005** (n=27)	0.045±0.006* (n=29)	0.042±0.007** (n=16)
seed number per berry	213.25±57.37 (n=28)	181.42±73.05 (n=33)	184.52±80.45 (n=27)	197.08±67.77 (n=12)
area per seed (cm2)	0.016±0.001 (n=874)	0.014±0.001** (n=674)	0.015±0.001** (n=793)	0.015±0.001** (n=546)
cell size of sepals (μm2)	480.83±37.20 (n=70)	380.91±97.65** (n=90)	336.47±85.03** (n=93)	435.95±88.53* (n=247)
cell size of petals (μm2)	284.08±55.28 (n=135)	266.95±66.06* (n=40)	259.43±49.87* (n=40)	265.99±60.74* (n=143)
cell size of stamens (μm2)	813.43±233.60 (n=98)	714.63±85.58* (n=33)	715.08±98.41* (n=34)	753.78±162.28 (n=102)
cell size of carpels (μm2)	129.97±29.37 (n=175)	123.14±31.39* (n=320)	123.67±26.51* (n=261)	115.85±27.92** (n=920)
cell size of 0 DAF-1 (μm2)	296.24±107.32 (n=185)	245.51±61.13** (n=34)	252.11±75.21* (n=35)	258.18±79.09* (n=108)
cell size of 0 DAF-2 (μm2)	267.83±73.48 (n=178)	238.47±51.69* (n=40)	196.38±65.46** (n=40)	236.83±74.86* (n=128)
cell size of 5 DAF-1 (μm2)	389.85±106.14 (n=60)	330.34±98.69* (n=25)	336.47±110.65* (n=25)	320.65±84.43** (n=75)
cell size of 5 DAF-2 (μm2)	332.99±92.51 (n=100)	296.75±78.46* (n=34)	297.54±74.11* (n=34)	296.91±76.37* (n=103)
Increase in pericarp area of 0 DAF fruit (%)	-	-9.81	-7.42	-11.74
Increase of individual cell size of 0 DAF fruit (%)	-	-14.2	-20.49	-12.24
Increase of cell number of 0 DAF fruit (%)	-	5.12	16.43	5.73
Increase in pericarp area of 5 DAF fruit (%)	-	-12.37	-7.06	-8.21
Increase of individual cell size of 5 DAF fruit (%)	-	-13.25	-12.29	-14.57
Increase of cell number of 5 DAF fruit (%)	-	1.02	5.96	7.44
Two-tailed Student’s t-test, *, P < 0.05 and **, P < 0.01, respectively.

## Sheet: Table S3
Table S3 Variation of reproductive organs and cells in PfPOS3-RNAi
Triats recorded	WT	PfPOS3-RNAi-L1	PfPOS3-RNAi-L2	PfPOS3-RNAi-L3
flower radius (cm)	1.09±0.09 (n=29)	1.03±0.10* (n=69)	1.03±0.08* (n=17)	1.04±0.09* (n=70)
fruit weight (g)	1.00±0.19 (n=75)	0.78±0.23** (n=34)	0.87±0.20** (n=40)	0.96±0.20* (n=10)
100-seed weight (g)	0.041±0.001 (n=5)	0.037±0.001** (n=8)	0.038±0.001** (n=8)	0.038±0.001** (n=9)
seed number per berry	166.90±27.30 (n=10)	153.48±40.09 (n=27)	186.63±25.07 (n=19)	155.22±30.01 (n=73)
area per seed (cm2)	0.014±0.002 (n=189)	0.012±0.001** (n=189)	0.012±0.001** (n=190)	0.012±0.001** (n=190)
cell size of sepals (μm2)	483.19±45.01 (n=10)	270.91±75.86** (n=100)	268.25±80.88** (n=100)	268.88±71.30** (n=77)
cell size of petals (μm2)	292.29±64.11 (n=270)	266.37±48.15** (n=114)	266.13±44.25** (n=111)	265.54±46.55** (n=120)
cell size of stamens (μm2)	818.06±226.26 (n=10)	632.97±131.81** (n=36)	662.38±163.10* (n=28)	669.85±195.20* (n=38)
cell size of carpels (μm2)	129.89±33.02 (n=292)	123.06±33.58* (n=297)	124.28±28.58* (n=295)	124.358±29.73* (n=292)
cell size of 0 DAF-1 (μm2)	306.95±117.67 (n=21)	235.20±33.54* (n=24)	222.85±88.32* (n=23)	234.79±34.56* (n=22)
cell size of 0 DAF-2 (μm2)	262.27±126.91 (n=24)	261.64±134.15 (n=25)	198.98±84.69 (n=25)	264.96±115.15 (n=25)
cell size of 5 DAF-1 (μm2)	517.41±130.06 (n=27)	409.76±105.91** (n=21)	322.67±98.96** (n=25)	299.52±76.26** (n=22)
cell size of 5 DAF-2 (μm2)	369.04±122.22 (n=25)	277.10±77.91* (n=27)	274.70±117.48* (n=26)	291.35±58.47* (n=27)
Increase in pericarp area of 0 DAF fruit (%)	-	-2.6	-4.66	-3.24
Increase of individual cell size of 0 DAF fruit (%)	-	-12.72	-25.89	-12.2
Increase of cell number of 0 DAF fruit (%)	-	11.16	28.66	10.21
Increase in pericarp area of 5 DAF fruit (%)	-	-13.43	-14.83	-12.94
Increase of individual cell size of 5 DAF fruit (%)	-	-22.52	-32.61	-33.34
Increase of cell number of 5 DAF fruit (%)	-	11.73	26.38	30.61
Two-tailed Student’s t-test, *, P < 0.05 and **, P < 0.01, respectively.

## Sheet: Table S4
Table S4 Variation of reproductive organs and cells in PfPOS3-OE
Triats recorded	WT	PfPOS3-OE-L1	PfPOS3-OE-L2	PfPOS3-OE-L3
flower radius (cm)	1.10±0.07 (n=21)	1.19±0.06** (n=17)	1.16±0.08* (n=21)	1.15±0.08* (n=17)
fruit weight (g)	0.69±0.21 (n=14)	0.93±0.21** (n=17)	0.92±0.18** (n=13)	0.89±0.14** (n=13)
100-seed weight (g)	44.256±3.282 (n=11)	49.150±4.302** (n=16)	49.146±5.458* (n=17)	49.676±6.023** (n=17)
seed number per berry	143.46±33.26 (n=11)	145.15±31.37 (n=13)	137.69±20.90 (n=13)	134.88±36.27 (n=17)
area per seed (mm2)	1.395±0.134 (n=226)	1.705±0.133** (n=200)	1.483±0.161** (n=295)	1.418±0.099* (n=394)
cell size of sepals (μm2)	413.95±101.63 (n=134)	388.79±113.53 (n=24)	481.49±87.85** (n=13)	696.07±190.71** (n=73)
cell size of petals (μm2)	393.77±66.47 (n=113)	326.96±56.73** (n=49)	555.12±117.33** (n=27)	608.74±114.55** (n=33)
cell size of stamens (μm2)	796.97±174.61 (n=134)	762.66±178.81 (n=59)	855.42±184.40 (n=45)	1460.58±271.64** (n=28)
cell size of carpels (μm2)	86.93±21.35 (n=190)	103.62±27.28** (n=36)	123.74±27.19** (n=73)	123.48±28.49** (n=73)
cell size of 0 d-1 (μm2)	270.87±70.51 (n=34)	333.21±97.21** (n=48)	318.44±57.90** (n=26)	343.88±73.69** (n=47)
cell size of 0 d-2 (μm2)	240.47±65.73 (n=40)	276.33±79.22* (n=40)	276.41±52.91* (n=44)	323.45±65.05** (n=39)
cell size of 5 d-1 (μm2)	299.09±81.61 (n=24)	311.82±94.80 (n=28)	386.54±121.55** (n=19)	383.35±115.96** (n=27)
cell size of 5 d-2 (μm2)	322.06±109.57 (n=42)	380.11±138.35* (n=48)	320.09±140.48 (n=23)	378.18±113.49* (n=43)
Increase in pericarp area of 0 DAF fruit (%)	-	4.45	9.94	23.83
Increase of individual cell size of 0 DAF fruit (%)	-	19.2	16.33	30.51
Increase of cell number of 0 DAF fruit (%)	-	-12.38	-5.49	-5.12
Increase in pericarp area of 5 DAF fruit (%)	-	3.24	5.46	9.85
Increase of individual cell size of 5 DAF fruit (%)	-	11.39	13.76	22.6
Increase of cell number of 5 DAF fruit (%)	-	-7.32	-7.29	-10.4
Two-tailed Student’s t-test, *, P < 0.05 and **, P < 0.01, respectively.

## Sheet: Table S5
Table S5 Variation of reproductive organs and cells in SlPOS3-OE
Triats recorded	WT	SlPOS3-OE-L1	SlPOS3-OE-L2	SlPOS3-OE-L7
flower radius (cm)	1.07±0.07 (n=20)	1.14±0.08** (n=24)	1.14±0.06** (n=24)	1.15±0.07** (n=24)
fruit weight (g)	0.89±0.17 (n=22)	1.04±0.17** (n=27)	1.02±0.14** (n=30)	1.01±0.14** (n=40)
100-seed weight (g)	44.935±2.790 (n=22)	50.168±2.204** (n=29)	47.656±2.361** (n=30)	46.809±1.774** (n=30)
seed number per berry	156.23±27.72 (n=22)	146.48±20.95 (n=25)	143.41±30.60 (n=29)	150.70±22.96 (n=29)
area per seed (mm2)	1.434±0.155 (n=287)	1.496±0.293** (n=136)	1.480±0.230* (n=427)	1.428±0.169 (n=143)
cell size of sepals (μm2)	428.84±129.39 (n=165)	539.56±159.31** (n=70)	519.43±118.16** (n=70)	569.35±119.96** (n=64)
cell size of petals (μm2)	368.47±102.01 (n=227)	415.18±92.76** (n=100)	474.53±114.48** (n=100)	550.41±102.96** (n=100)
cell size of stamens (μm2)	805.53±171.919 (n=227)	1218.41±272.83** (n=55)	1055.44±229.96** (n=57)	1029.42±190.95** (n=56)
cell size of carpels (μm2)	123.21±31.47 (n=560)	181.01±46.77** (n=150)	173.07±41.62** (n=152)	159.24±36.75** (n=154)
cell size of 0 d-1 (μm2)	239.24±135.71 (n=259)	315.07±79.71** (n=68)	285.61±71.05** (n=67)	338.81±87.71** (n=68)
cell size of 0 d-2 (μm2)	241.50±140.92 (n=180)	326.47±97.56** (n=80)	353.95±108.32** (n=79)	317.62±76.29** (n=86)
cell size of 5 d-1 (μm2)	235.26±152.58 (n=129)	386.13±131.60** (n=57)	431.84±121.81** (n=53)	391.28±135.91** (n=53)
cell size of 5 d-2 (μm2)	260.02±154.45 (n=151)	422.42±130.03** (n=58)	404.64±126.36** (n=67)	404.11±137.08** (n=89)
Increase in pericarp area of 0 DAF fruit (%)	-	20.55	12.59	21.16
Increase of individual cell size of 0 DAF fruit (%)	-	33.45	33.04	36.55
Increase of cell number of 0 DAF fruit (%)	-	-9.66	-15.37	-11.27
Increase in pericarp area of 5 DAF fruit (%)	-	3.83	-1.81	3.01
Increase of individual cell size of 5 DAF fruit (%)	-	63.25	68.89	60.72
Increase of cell number of 5 DAF fruit (%)	-	-36.4	-41.86	-35.91
Two-tailed Student’s t-test, *, P < 0.05 and **, P < 0.01, respectively.

## Sheet: Table S6
Table S6 Variation in fruit weight/size and cell size during berry development in all transgenic POS3-like Physalis plants
Triats recorded	WT	pfpos3-L1	PfPOS3-RNAi-L2	PfPOS3-OE-L3	SlPOS3-OE-L7
fruit weight of 10 DAF (mg)	111.60±22.08 (n=11)	86.04±10.55** (n=10)	78.01±20.92** (n=14)	132.14±18.98* (n=11)	134.87±27.70* (n=11)
fruit weight of 20 DAF (mg)	535.53.±147.02 (n=8)	359.97±33.76** (n=8)	339.30±54.60** (n=8)	650.259±79.19* (n=12)	634.384±66.27* (n=14)
fruit weight of 30 DAF (mg)	996.45±135.84 (n=12)	821.84±118.25** (n=14)	761.72±99.68** (n=18)	1134.02±134.22* (n=12)	1108.00±150.65* (n=19)
fruit weight of mature (mg)	1068.29±201.35 (n=25)	888.21±192.67** (n=30)	834.37±236.65** (n=28)	1192.964±208.00* (n=29)	1201.26±240.99* (n=22)
fruit size of 10 DAF (cm3)	0.133±0.041 (n=11)	0.095±0.020* (n=10)	0.082±0.028** (n=14)	0.168±0.036* (n=11)	0.177±0.052* (n=11)
fruit size of 20 DAF (cm3)	0.529±0.146 (n=8)	0.400±0.047* (n=8)	0.373±0.053* (n=8)	0.693±0.086* (n=12)	0.680±0.087* (n=14)
fruit size of 30 DAF (cm3)	1.046±0.143 (n=12)	0.850±0.139** (n=14)	0.773±0.117** (n=18)	1.169±0.128* (n=12)	1.158±0.148* (n=19)
fruit size of mature (cm3)	1.076±0.204 (n=25)	0.903±0.191** (n=30)	0.855±0.218** (n=28)	1.213±0.219* (n=29)	1.228±0.261* (n=22)
cell size of 10 DAF (μm2)	360.27±69.88 (n=271)	283.95±58.69** (n=208)	250.64±47.78** (n=195)	470.23±99.46** (n=199)	465.05±94.04** (n=159)
cell size of 20 DAF (μm2)	668.75±157.99 (n=238)	554.32±125.64** (n=290)	519.42±115.06** (n=280)	834.55±163.96** (n=280)	814.91±222.66** (n=231)
cell size of 30 DAF (μm2)	927.41±194.62 (n=257)	788.25±162.46** (n=188)	738.00±171.40** (n=228)	1021.89±205.68** (n=192)	1034.59±214.37** (n=204)
cell size of mature (μm2)	951.41±186.43 (n=272)	798.40±182.92** (n=287)	767.22±148.65** (n=310)	1049.48±219.35** (n=253)	1054.08±222.14** (n=197)
Increase in pericarp area of 10 DAF fruit (%)	-	-19.98	-27.38	17.1	21.28
Increase of individual cell size of 10 DAF fruit (%)	-	-21.18	-30.43	30.52	29.08
Increase of cell number of 10 DAF fruit (%)	-	1.52	4.39	-10.28	-6.04
Increase in pericarp area of 20 DAF fruit (%)	-	-16.98	-20.83	19.8	18.26
Increase of individual cell size of 20 DAF fruit (%)	-	-17.11	-22.33	24.79	21.86
Increase of cell number of 20 DAF fruit (%)	-	0.16	1.94	-4	-2.95
Increase in pericarp area of 30 DAF fruit (%)	-	-12.89	-18.23	7.71	7.02
Increase of individual cell size of 30 DAF fruit (%)	-	-15	-20.42	10.19	11.56
Increase of cell number of 30 DAF fruit (%)	-	2.49	2.76	-2.24	-4.07
Increase in pericarp area of mature fruit (%)	-	-10.98	-14.21	8.33	9.22
Increase of individual cell size of mature fruit (%)	-	-16.1	-19.37	10.28	10.77
Increase of cell number of mature fruit (%)	-	6.09	6.4	-1.78	-1.4
Two-tailed Student’s t-test, *, P < 0.05 and **, P < 0.01, respectively.

## Sheet: Table S7
Table S7 Variation of gene expression and agronomic traits in the virus-induced gene silencing (VIGS) treatments
	PfPOS3 relative expression	PfTCP15 relative expression	PfTCP18 relative expression	Flower radius (cm)	Fruit weight (g)	Seed weight (g)	Seed number per berry	PfCYCD1;1 relative expression	PfCYCB1;1 relative expression
WT	1.00±0.25	1.00±0.15	1.00±0.26	1.15±0.05	1.07±0.146	0.10±0.013	233.8±31.076	1.00±0.20	1.00±0.05
WT-PfPOS3-VIGS	0.12±0.08**	0.57±0.18**	0.25±0.14**	1.02±0.07**	0.79±0.134**	0.07±0.012**	182.9±37.088*	3.22±1.02*	12.80±3.46**
WT-PfTCP15-VIGS	2.78±1.10*	0.08±0.02**	0.41±0.19**	1.17±0.08	0.85±0.163*	0.08±0.015*	183.1±38.329*	4.60±0.41**	0.10±0.03**
WT-PfTCP18-VIGS	4.41±2.84*	0.36±0.15**	0.12±0.05**	1.09±0.07	0.83±0.195*	0.08±0.017*	190.3±40.464*	2.32±0.63*	0.61±0.04**
WT-PfTCP15-PfTCP18-VIGS	7.00±1.81**	0.35±0.17**	0.02±0.01**	1.21±0.13	0.78±0.180**	0.08±0.023	182.7±54.537	6.32±2.64*	0.35±0.03**
pfpos3	1.00±0.15	1.00±0.21	1.00±0.26	1.03±0.08**	0.68±0.214*	0.06±0.018**	156.8±51.817**	1.00±0.15	1.00±0.10
pfpos3-PfTCP15-VIGS	2.74±1.26	0.37±0.07**	0.08±0.03**	1.04±0.08	0.59±0.157	0.05±0.011*	131.2±22.898*	1.59±0.28**	4.19±1.40*
pfpos3-PfTCP18-VIGS	2.30±0.78*	0.54±0.12**	0.37±0.13**	1.00±0.06	0.68±0.164	0.06±0.012	151.2±25.059	2.26±0.68*	4.04±1.37*
pfpos3-PfTCP15-PfTCP18-VIGS	2.11±0.36**	0.13±0.09**	0.11±0.08**	1.03±0.10	0.65±0.222	0.06±0.014	138.1±33.386	2.38±0.87*	1.48±0.36
*, P < 0.05; **, P < 0.01 in two-tailed Student’s t test. The red asterisk represents the comparison with the WT, while the black asterisk represents the comparison with the respective control.

## Sheet: Table S8
Table S8 Primers used in this study
Primer	Forward primer sequence 5'-3'	Reverse primer sequence 5'-3'	Applications
PfPOS3-OE	ATGGTACCATGAGCTCAAATAATCC	TATCTAGATCACTTGGTCTGTGGTGG	Transgenic plants
SlPOS3-OE	GGGGTACCATGAGCTCAAATAACCATAGTAGTA	GCTCTAGATCACTTGGTCTGTGGTGGCAA
PfPOS3-RNAi	ATACTAGTGGCGCGCCTGGTGGTGGAGGAGGAGG	TCGGATCCATTTAAATCTACCTGTTGTTGAAG
PfPOS3-CRISPR-DT1	ATATATGGTCTCGATTGCCGCTGCTACTACTTCCACGTT	TGCCGCTGCTACTACTTCCACGTTTTAGAGCTAGAAATAGC
PfPOS3-CRISPR-DT2	AACCGTCTATGGCTGCGTTGCTCAATCTCTTAGTCGACTCTAC	ATTATTGGTCTCGAAACCGTCTATGGCTGCGTTGCTCAA
PfPOS3-RT	TTGAGAAGGAAGTGTGTTGCC	ATGGTGACAACAGCATCAAGC	RT-PCR and qRT-PCR analyses
SlPOS3-RT	TTTGAGAAGAAAGTGTGTTGCC	GTGGACAGGAATATGAAGGAGA
PfActin	AACTGGAATGGTTAAGGCAGG	CCATATCATCCCAATTGCTGAC
SlActin	CACATGCCATTCTTCGTTTGG	TTCCCGTTCAGCAGTAGTGG
PfTCP15-RT	CCCGATGGAGATAAGAATGAT	ATTCAGATGCCCTTGAGCTAT
SlTCP15-RT	GTCGTTGTTACATCCGTTGA	TCTGCTGCTGAAGAAACCTC
PfTCP18-RT	TGGGTTTCAGTTCTCGTCTAC	TCCTGGCAGTTGCTGGTTA
SlTCP18-RT	AATCCTCATCTGCTCCATCA	GTAGCTGCAGGCAGATCAAA
PfCYCB1;1-RT	GGTAGTAGTAGTCCCTGGTGC	TCTCCTCAGGTCTTGGCTTA
SlCYCB1;1-RT	TGTTAATGTAAAAGTAGCAAATG	GTGAGGGTTGAAGTAAGAGTTG
PfCYCD1;1-RT	ACTTTCACTGCCTTCCTTGT	CCTTTGGGTAAACTCTTGGA
SlCYCD1;1-RT	CACGAAGATTTCCAAGGGTT	GGTACTCCACCACCTGTTATTT
PfWEE1-RT	AGACAACAAAGAAGCAGCAA	GGCTGAGAATGAAATCCTTAT
PfDEL1-RT	TGAAATGTGAGAACCTGGAA	GATATTGAGGACGGTAACTGG
PfCDKB1;1-RT	ATGGGAGCCTCAGAACTTG	ATATGGATGATCAAGTGCAGC
PfPOS3-cDNA	ATGAGCTCAAATCCTAGTAG	TCACTTGGTCTGTGGTGGCAAAG	Gene isolation
SlPOS3-cDNA	ATGAGCTCAAATAACCATAGTAGTA	TCACTTGGTCTGTGGTGGCAA
PfTCP15-cDNA	ATGTCTACTTCCATAGAACCAAAC	TCAGTGTTCATCATCATCCCTTC
SlTCP15-cDNA	ATGTCGACGTCGGTAGAGC	TCATTGTCCATCGTCGTCCCT
PfTCP18-cDNA	ATGGATCCCAAGCAGCCTA	CTAACTCAGGGTCTTTTCATCCG
SlTCP18-cDNA	ATGGATCCCAAACAGGCTAAC	TTAATGTCCTGATCCTTGAGAAT
PfCYCB1;1-Promoter	ACTCACTGTCCCGTAACTCATC	TTTTTTTAGAGAAATTCTGAAGC
SpCYCB1;1-Promoter	TGAAACCCTTGTTTGCTTGT	TTTTTACAGAAACTTTGAAGC
SlCYCB1;1-Promoter	TGAAACCCTTGTTTGCTTGT	TTTTTACAGAAACTTTGAAGC
PfCYCD1;1-Promoter	GAAGTCCCTTGTTCTCCAGC	GATAAGTCACCGGAGGGAATC
SpCYCD1;1-Promoter	ATTTTTTCAAACTATCGATTATTC	GATAGGTAACTGATGGAAATCCT
SlCYCD1;1-Promoter	ATTTTTTCAAACTATCGATTATTC	GATAGGTAACTGATGGAAATCCT
PfPOS3-1300	GCTCTAGAATGAGCTCAAATCCTAGTAG	GGGGTACCCTTGGTCTGTGGTGGCAAAGCT	Subcellular localization
SlPOS3-1300	GCTCTAGAATGAGCTCAAATAACCATAGTAGTA	GGGGTACCCTTGGTCTGTGGTGGCAA
PfTCP15-1300	GCTCTAGA ATGTCTACTTCCATAGAACCAAAC	GGGGTACCGTGTTCATCATCATCCCTTC
SlTCP15-1300	GCTCTAGA ATGTCGACGTCGGTAGAGC	GGGGTACCTTGTCCATCGTCGTCCCT
PfTCP18-1300	GCTCTAGAATGGATCCCAAGCAGCCTA	GGGGTACCACTCAGGGTCTTTTCATCCG
SlTCP18-1300	GCTCTAGA ATGGATCCCAAACAGGCTAAC	GGGGTACCATGTCCTGATCCTTGAGAAT
PfPOS3-antisense	GCAGACTTACCAACAGCAGG	TAATACGACTCACTATAGGGCTTGGTCTGTGGTGGCAAAG	In situ hybridization
PfPOS3-sense	TAATACGACTCACTATAGGGGCAGACTTACCAACAGCAGG	CTTGGTCTGTGGTGGCAAAG
SlPOS3-antisense	CCAGCCATCACTCACCATAG	TAATACGACTCACTATAGGGCTTGGTCTGTGGTGGCAAAG
SlPOS3-sense	TAATACGACTCACTATAGGGCCAGCCATCACTCACCATAG	CTTGGTCTGTGGTGGCAAAG
PfTCP15-antisense	CACAGTCACCTTCGTTGTCG	TAATACGACTCACTATAGGGGTGTTCATCATCATCCCTTC
PfTCP15-sense	TAATACGACTCACTATAGGG CACAGTCACCTTCGTTGTCG	GTGTTCATCATCATCCCTTC
SlTCP15-antisense	GTTGATCATAAGTTGCCGTC	TAATACGACTCACTATAGGGTTGTCCATCGTCGTCCCTTC
SlTCP15-sense	TAATACGACTCACTATAGGGGTTGATCATAAGTTGCCGTC	TTGTCCATCGTCGTCCCTTC
PfTCP18-antisense	GGATGAATCGAACGCGAAAA	TAATACGACTCACTATAGGGACTCAGGGTCTTTTCATCCG
PfTCP18-sense	TAATACGACTCACTATAGGGGGATGAATCGAACGCGAAAA	ACTCAGGGTCTTTTCATCCG
SlTCP18-antisense	ATTGAATCGGGGGCGAATAT	TAATACGACTCACTATAGGGATGTCCTGATCCTTGAGAAT
SlTCP18-sense	TAATACGACTCACTATAGGGATTGAATCGGGGGCGAATAT	ATGTCCTGATCCTTGAGAAT
PfPOS3-BD	CGGAATTCATGAGCTCAAATCCTAGTAG	AACTGCAGTCACTTGGTCTGTGGTGGCAAAGCT	Yeast two-hybrid
SlPOS3-BD	CGGAATTCATGAGCTCAAATAACCATAGTAGTA	AACTGCAGTCACTTGGTCTGTGGTGGCAA
PfPOS3-Fragment2-BD	CGGAATTCCCATGTGGTGCTTGTAAATTCTTG	AACTGCAGTCACTTGGTCTGTGGTGGCAAAGCT
PfPOS3-Fragment3-BD	CGGAATTCGATTCGGAACAAGGTGCAGCC	AACTGCAGTCACTTGGTCTGTGGTGGCAAAGCT
PfPOS3-Fragment4-BD	CGGAATTCGCTCTTCAACAACAGGTAGTG	AACTGCAGTCACTTGGTCTGTGGTGGCAAAGCT
PfPOS3-Fragment5-BD	CGGAATTCGCAACTCTGGAGCTTCCAGCAC	AACTGCAGTCACTTGGTCTGTGGTGGCAAAGCT
PfPOS3-Fragment6-BD	CGGAATTCATGAGCTCAAATCCTAGTAG	AACTGCAGTAGGTGGGCTTGCAAGTATGAG
PfPOS3-Fragment7-BD	CGGAATTCATGAGCTCAAATCCTAGTAG	AACTGCAGAAAGATGTGAGCAACGCAGCCA
PfPOS3-Fragment8-BD	CGGAATTCATGAGCTCAAATCCTAGTAG	AACTGCAGAAAATAAGGTGCAAAAATGCAAC
PfPOS3-Fragment9-BD	CGGAATTCATGAGCTCAAATCCTAGTAG	AACTGCAGCCCTCCTCCTCCTCCACCACC
PfPOS3-Fragment10-BD	CGGAATTCCCATGTGGTGCTTGTAAATTCTTG	AACTGCAGTAGGTGGGCTTGCAAGTATGAG
PfTCP15-AD	CCAGATTACGCTCATATGATGTCTACTTCCATAGAACCAAAC	CACCCGGGTGGAATTCTCAGTGTTCATCATCATCCCTTC
SlTCP15-AD	CCAGATTACGCTCATATGATGTCGACGTCGGTAGAGC	CACCCGGGTGGAATTCTCATTGTCCATCGTCGTCCCT
PfTCP18-AD	CCAGATTACGCTCATATGATGGATCCCAAGCAGCCTA	CACCCGGGTGGAATTCCTAACTCAGGGTCTTTTCATCCG
SlTCP18-AD	CCAGATTACGCTCATATGATGGATCCCAAACAGGCTAAC	CACCCGGGTGGAATTCTTAATGTCCTGATCCTTGAGAAT
PfPOS3-AD	GGAATTCCATATGATGAGCTCAAATAATCCTAGTAG	CCGGAATTCTCACTTGGTCTGTGGTGGCAAAGCT
PfPOS3-Fragment2-AD	GGAATTCCATATGCCATGTGGTGCTTGTAAATTCTTG	CCGGAATTCTCACTTGGTCTGTGGTGGCAAAGCT
PfPOS3-Fragment6-AD	GGAATTCCATATGATGAGCTCAAATAATCCTAGTAG	CCGGAATTCTAGGTGGGCTTGCAAGTATGAG
PfPOS3-Fragment7-AD	GGAATTCCATATGATGAGCTCAAATAATCCTAGTAG	CCGGAATTCAAAGATGTGAGCAACGCAGCCA
PfPOS3-Fragment10-AD	GGAATTCCATATGCCATGTGGTGCTTGTAAATTCTTG	CCGGAATTCTAGGTGGGCTTGCAAGTATGAG
PfPOS3-BiFC	CTGGCGCGCCACTAGTATGAGCTCAAATCCTAGTAG	TACCCTCGAGGTCGACCTTGGTCTGTGGTGGCAAAGCT	BiFC analysis
SlPOS3-BiFC	CTGGCGCGCCACTAGTATGAGCTCAAATAACCATAGTAGTA	TACCCTCGAGGTCGACCTTGGTCTGTGGTGGCAA
PfTCP15-BiFC	CTGGCGCGCCACTAGTATGTCTACTTCCATAGAACCAAAC	TACCCTCGAGGTCGACGTGTTCATCATCATCCCTTC
SlTCP15-BiFC	CTGGCGCGCCACTAGTATGTCGACGTCGGTAGAGC	TACCCTCGAGGTCGACTTGTCCATCGTCGTCCCT
PfTCP18-BiFC	CTGGCGCGCCACTAGTATGGATCCCAAGCAGCCTA	TACCCTCGAGGTCGACACTCAGGGTCTTTTCATCCG
SlTCP18-BiFC	CTGGCGCGCCACTAGTATGGATCCCAAACAGGCTAAC	TACCCTCGAGGTCGACATGTCCTGATCCTTGAGAAT
PfPOS3-163	AGAGGACAGCCCAAGCTTATGAGCTCAAATCCTAGTAG	TTTCAGCGTACCGAATTCTCACTTGGTCTGTGGTGGCAAAG	LUC analysis
SlPOS3-163	AGAGGACAGCCCAAGCTTATGAGCTCAAATAACCATAGTAGTA	TTTCAGCGTACCGAATTCTCACTTGGTCTGTGGTGGCAA
PfTCP15-163	AGAGGACAGCCCAAGCTTATGTCTACTTCCATAGAACCAAAC	TTTCAGCGTACCGAATTCTCAGTGTTCATCATCATCCCTTC
SlTCP15-163	AGAGGACAGCCCAAGCTTATGTCGACGTCGGTAGAGC	TTTCAGCGTACCGAATTCTCATTGTCCATCGTCGTCCCT
PfTCP18-163	AGAGGACAGCCCAAGCTTATGGATCCCAAGCAGCCTA	TTTCAGCGTACCGAATTCCTAACTCAGGGTCTTTTCATCCG
SlTCP18-163	AGAGGACAGCCCAAGCTTATGGATCCCAAACAGGCTAAC	TTTCAGCGTACCGAATTCTTAATGTCCTGATCCTTGAGAAT
ProPfCYCB1;1-LUC	TATAGGGCGAATTGGGTACCACTCACTGTCCCGTAACTCAT	TATCGATACCGTCGACTTTTTTTAGAGAAATTCTGAAGC
ProSpCYCB1;1-LUC	TATAGGGCGAATTGGGTACCTGAAACCCTTGTTTGCTTGT	TATCGATACCGTCGACTTTTTACAGAAACTTTGAAGC
ProSlCYCB1;1-LUC	TATAGGGCGAATTGGGTACCTGAAACCCTTGTTTGCTTGT	TATCGATACCGTCGACTTTTTACAGAAACTTTGAAGC
ProPfCYCD1;1-LUC	TATAGGGCGAATTGGGTACCCGAAGTCCCTTGTTCTCCAGC	TATCGATACCGTCGACGATAAGTCACCGGAGGGAATC
ProSpCYCD1;1-LUC	TATAGGGCGAATTGGGTACCATTTTTTCAAACTATCGATTATTC	TATCGATACCGTCGACGATAGGTAACTGATGGAAATCCT
ProSlCYCD1;1-LUC	TATAGGGCGAATTGGGTACCATTTTTTCAAACTATCGATTATTC	TATCGATACCGTCGACGATAGGTAACTGATGGAAATCCT
ProPfCYCD1;1-Mutant	AGGTTGACTTTTTATATTGATTGA	CAATCAATATAAAAAGTCAACCT
ProPfCYCB1;1-Mutant 1	GTGGGCATGATTTTCAAATAG	CTATTTGAAAATCATGCCCAC
ProPfCYCB1;1-Mutant 2	AATAATATTTTTTTAGAGGGGA	AAAAAATATTATTAAGGTCTGGT
ProPfCYCB1;1-Mutant 3	TTTCAGAAATTAATATGGGGC	TGGGCCCCATATTAATTT
ProPfCYCB1;1-Mutant 4	CCATGGGTAATAAAGTATTTG	TGCAAATACTTTATTACCCAT
PfPOS3-VIGS	CGGAATTCGCAGACTTACCAACAGCAGG	GCTCTAGACTTGGTCTGTGGTGGCAAAGC	VIGS
PfTCP15-VIGS	GCTCTAGAGTTTCGGTTTCTGCTCCACT	CGGGATCCTAGAGAAGCTAGCAAATTCAGAT
PfTCP18-VIGS	GGGGTACCTCGAACGCGAAAATCGTT	TCCCCCGGGTCCAATCTTTTGTAGGTAATAAT
ProPfCYCB1;1-GFP	ATAAGCTCGCGGATCCACTCACTGTCCCGTAACTCATC	CCCTTGCTCACCATGGTACCTTTTTTTAGAGAAATTCTGAAGC	Promoter activity detection
ProSpCYCB1;1-GFP	ATAAGCTCGCGGATCCTGAAACCCTTGTTTGCTTGT	CCCTTGCTCACCATGGTACCTTTTTACAGAAACTTTGAAGC
ProSlCYCB1;1-GFP	ATAAGCTCGCGGATCCTGAAACCCTTGTTTGCTTGT	CCCTTGCTCACCATGGTACCTTTTTACAGAAACTTTGAAGC
ProPfCYCD1;1-GFP	ATAAGCTCGCGGATCCGAAGTCCCTTGTTCTCCAGC	CCCTTGCTCACCATGGTACCGATAAGTCACCGGAGGGAATC
ProSlCYCD1;1-GFP	ATAAGCTCGCGGATCCATTTTTTCAAACTATCGATTATTC	CCCTTGCTCACCATGGTACCGATAGGTAACTGATGGAAATCCT
PfCYCD1;1-ChIP-F1	TTTACTCTTTGTTAGGTTAGGTTG	ATCTACAAGTCTAATTCCCACC	ChIP-qPCR
PfCYCD1;1-ChIP-F2	CTTTCTTCATTTACTCTTTGT	ATAGACAAGTCTAATTTCCTCAGT
PfCYCB1;1-ChIP-F3	AACGGTAAGTTTTGACCAGAC	AAATTAATTCAAAAAGGAGGTAT
PfCYCB1;1-ChIP-F4	AAAACCAAATCACAACCGTTC	GAAGCTGCATATATCGGCG
PfCYCB1;1-ChIP-F5	TGAATCAAAGTAGGCATGGGA	GCAAATAGTTTGTTGAAAGTGGG
PfCYCB1;1-ChIP-F6	TCTAAAAAATATGCTGATTCAATG	AAATGTTTATTTTGGGCCTAA
PfCYCB1;1-ChIP-F7	ATTGCCTTTTTCCTTTTTAGA	TAAGCCGTTAGATAATGTTGTA
PfCYCB1;1-ChIP-F8	AAAACCAAATCACAACCGTTC	GAAGCTGCATATATCGGCG
ProPfPOS3-AbAi-1	CGGGGTACCTATAAGGACAAACGATTAGTACAGG	CCGCTCGAGATTGTGTCTAATGGAACCCGA	Yeast one-hybrid
ProPfPOS3-AbAi-2	CGGGGTACCTATAAAGCAAGATTGGATGTA	CCGCTCGAG TTTCTTGGATAATTCACCTCT
ProSpPOS3-AbAi	CGGGGTACCTGAGCAAAAAATGAAAACAAT	CCGCTCGAGTTTCAATGATAATTCAAATTCAC
ProSlPOS3-AbAi	CGGGGTACCTGAGCAAAAAATGAAAACAAT	CCGCTCGAGTTTCAATGATAATTCAAATTCAC

## Sheet: Table S9
Table S9 Information on genes used in phylogenetic assays
Gene family	Species	Gene name	Gene ID		Gene family	Species	Gene name	Gene ID
LBD	Arabidopsis thaliana	AtLBD1	AT1G07900.1		TCP	Solanum lycopersicum	SlTCP1	Solyc02g077250.2
		AtLBD2	AT1G06280.1				SlTCP2	Solyc07g062680.1
		AtLBD3	AT1G16530.1				SlTCP3	Solyc12g014140.1
		AtLBD4	AT1G31320.1				SlTCP4	Solyc03g115010.1
		AtLBD5	AT1G36000.1				SlTCP5	Solyc02g089020.1
		AtLBD7	AT1G68510.1				SlTCP6	Solyc06g069460.1
		AtLBD8	AT2G19510.1				SlTCP7	Solyc02g089830.1
		AtLBD9	AT2G19510.1				SlTCP8	Solyc06g069240.1
		AtLBD10	AT2G23660.1				SlTCP9	Solyc03g119770.2
		AtLBD11	AT2G28500.1				SlTCP10	Solyc07g053410.2
		AtLBD12	AT2G30130.1				SlTCP11	Solyc01g103780.2
		AtLBD13	AT2G30340.1				SlTCP12	Solyc11g020670.1
		AtLBD14	AT2G31310.1				SlTCP13	Solyc06g065190.1
		AtLBD15	AT2G40470.1				SlTCP14	Solyc04g009180.1
		AtLBD16	AT2G42430.1				SlTCP15	Solyc01g008230.2
		AtLBD17	AT2G42440.1				SlTCP16	Solyc03g116320.2
		AtLBD18	AT2G45420.1				SlTCP17	Solyc06g070900.2
		AtLBD19	AT2G45410.1				SlTCP18	Solyc02g068200.1
		AtLBD20	AT3G03760.1				SlTCP19	Solyc09g008030.1
		AtLBD21	AT3G11090.1				SlTCP20	Solyc08g080150.1
		AtLBD22	AT3G13850.1				SlTCP21	Solyc03g006800.1
		AtLBD25	AT3G27650.1				SlTCP22	Solyc04g006980.1
		AtLBD26	AT3G27940.1				SlTCP23	Solyc05g007420.1
		AtLBD27	AT3G47870.1				SlTCP24	Solyc08g048390.1
		AtLBD28	AT3G50510.1				SlTCP25	Solyc05g009900.1
		AtLBD29	AT3G58190.1				SlTCP26	Solyc03g045030.1
		AtLBD30	AT4G00220.1				SlTCP27	Solyc02g094290.1
		AtLBD31	AT4G00210.1				SlTCP28	Solyc02g065800.1
		AtLBD33	AT5G06080.1				SlTCP29	Solyc08g048370.2
		AtLBD34	AT5G15060.1				SlTCP30	Solyc10g008780.1
		AtLBD36	AT5G66870.1			Solanum pimpinellifolium	SpTCP1	Sopim02g077250.1
		AtLBD37	AT5G67420.1				SpTCP2	Sopim07g062680.1
		AtLBD38	AT3G49940.1				SpTCP3	Sopim12g014140.1
		AtLBD39	AT4G37540.1				SpTCP4	Sopim03g115010.1
		AtLBD40	AT1G67100.1				SpTCP5	Sopim02g089020.1
		AtLBD41	AT3G02550.1				SpTCP6	Sopim06g069460.1
		AtLBD42	AT1G68510.1				SpTCP7	Sopim02g089830.1
	Solanum lycopersicum	SlLBD1-5	Solyc01g044520.1.1				SpTCP8	Sopim06g069240.1
		SlLBD31	Solyc01g091400.2.1				SpTCP9	Sopim03g119770.1
		SlPOS3 (SlLOB30)	Solyc01g091420.1.1				SpTCP10	Sopim07g053410.1
		SlLBD20	Solyc01g098220.1.1				SpTCP11	Sopim01g103780.1
		SlLBD37	Solyc01g107190.2.1				SpTCP12	Sopim11g020670.1
		SlLBD24-1	Solyc01g109240.1.1				SpTCP13	Sopim06g065190.1
		SlLBD36-2	Solyc02g065150.1.1				SpTCP14	Sopim04g009180.1
		SlLBD245-3	Solyc02g067800.2.1				SpTCP15	Sopim01g008230.1
		SlLBD4-2	Solyc02g069440.2.1				SpTCP16	Sopim03g116320.1
		SlLBD25-2	Solyc02g077380.1.1				SpTCP17	Sopim06g070900.1
		SlLBD40	Solyc02g085910.2.1				SpTCP18	Sopim02g068200.1
		SlLBD25-2	Solyc02g086480.1.1				SpTCP19	Sopim09g008030.1
		SlLBD4-5	Solyc02g087570.1.1				SpTCP20	Sopim08g080150.1
		SlLBD36-1	Solyc02g090410.2.1				SpTCP21	Sopim03g006800.1
		SlLBD39	Solyc02g092550.2.1				SpTCP22	Sopim04g006980.1
			Solyc03g063140.2.1				SpTCP23	Sopim05g007420.1
		SlLBD21	Solyc03g095940.1.1				SpTCP24	Sopim08g048390.1
		SlLBD13-1	Solyc03g112430.1.1				SpTCP25	Sopim05g009900.1
		SlLBD27-3	Solyc03g113360.2.1				SpTCP26	Sopim03g045030.1
		SlLBD41	Solyc03g119530.2.1				SpTCP27	Sopim02g094290.1
		SlLBD1-1	Solyc04g050010.1.1				SpTCP28	Sopim02g065800.1
		SlLBD38	Solyc04g077990.2.1				SpTCP29	Sopim08g048370.1
		SlLBD42	Solyc05g009320.2.1				SpTCP30	Sopim10g008780.1
		SlLBD1-2	Solyc05g048740.2.1			Capsicum annuum		CA01g03560
		SlLBD1-3	Solyc06g005090.2.1					CA01g05690
		SlLBD13-2	Solyc06g007390.2.1					CA02g04500
		SlLBD15	Solyc06g050430.2.1					CA02g08280
		SlLBD4-1	Solyc06g050950.2.1					CA02g09250
		SlLBD22-1	Solyc06g062630.2.1					CA02g26350
		SlLBD25-1	Solyc06g071660.1.1					CA02g27290
		SlLBD1-6	Solyc06g075330.1.1					CA02g31000
		SlLBD12	Solyc06g082310.2.1					CA03g16800
		SlLBD13-3	Solyc06g082430.1.1					CA03g28750
		SlLBD12-2	Solyc06g082770.2.1					CA03g31510
		SlLBD16-1	Solyc06g083930.1.1					CA03g33900
		SlLBD22-2	Solyc08g065130.1.1					CA05g05360
		SlLBD24-3	Solyc09g010490.1.1					CA05g11270
		SlLBD27-1	Solyc09g014690.1.1					CA06g14950
		SlLBD27-2	Solyc09g014700.1.1					CA06g18040
		SlLBD16-2	Solyc09g066260.2.1					CA06g18380
		SlLBD17	Solyc09g066270.2.1					CA06g19060
		SlLBD6-1	Solyc11g008830.1.1					CA07g14430
		SlLBD4-3	Solyc11g045530.1.1					CA07g17330
		SlLBD1-4	Solyc11g072470.1.1					CA08g00650
		SlLBD2	Solyc12g010810.1.1					CA08g04030
		SlLBD4-4	Solyc12g100150.1.1					CA08g04040
	Capsicum annuum		CA00g00390					CA08g14200
			CA00g75310					CA09g02220
			CA00g86330					CA09g12540
			CA01g11190					CA10g03740
		CaLBD30	CA01g11210					CA11g01610
			CA02g00820					CA11g04650
			CA02g01670					CA11g10600
			CA02g04350			Solanum tuberosum		PGSC0003DMP400001202
			CA02g23390					PGSC0003DMP400001203
			CA02g25100					PGSC0003DMP400001569
			CA02g25770					PGSC0003DMP400002457
			CA02g28760					PGSC0003DMP400002458
			CA02g28770					PGSC0003DMP400006021
			CA02g30000					PGSC0003DMP400006051
			CA03g10850					PGSC0003DMP400006052
			CA03g14180					PGSC0003DMP400007237
			CA03g19820					PGSC0003DMP400007294
			CA03g27850					PGSC0003DMP400007295
			CA04g08750					PGSC0003DMP400010074
			CA04g17930					PGSC0003DMP400010075
			CA05g10590					PGSC0003DMP400010076
			CA06g02780					PGSC0003DMP400016357
			CA06g02870					PGSC0003DMP400016628
			CA06g07520					PGSC0003DMP400016629
			CA06g08920					PGSC0003DMP400017770
			CA06g16130					PGSC0003DMP400021916
			CA06g20010					PGSC0003DMP400021917
			CA06g23650					PGSC0003DMP400026962
			CA06g25710					PGSC0003DMP400028584
			CA06g25790					PGSC0003DMP400028585
			CA06g26100					PGSC0003DMP400028586
			CA06g27850					PGSC0003DMP400035188
			CA08g02890					PGSC0003DMP400035189
			CA08g11220					PGSC0003DMP400037397
			CA08g16890					PGSC0003DMP400039421
			CA08g17100					PGSC0003DMP400039819
			CA09g07780					PGSC0003DMP400041960
			CA09g08750					PGSC0003DMP400042637
			CA11g01060					PGSC0003DMP400042638
			CA12g04150					PGSC0003DMP400043245
			CA12g22480					PGSC0003DMP400045299
	Solanum pimpinellifolium	SpLBD1-5	Sopim01g044520.0.1					PGSC0003DMP400046169
		SpLBD31	Sopim01g091400.0.1					PGSC0003DMP400046264
		SpPOS3 (SpLOB30)	Sopim01g091420.0.1					PGSC0003DMP400046265
		SpLBD20	Sopim01g098220.0.1					PGSC0003DMP400055848
		SpLBD37	Sopim01g107190.0.1					PGSC0003DMP400059724
		SpLBD24-1	Sopim01g109240.0.1					PGSC0003DMP400062336
		SpLBD36-2	Sopim02g065150.0.1					PGSC0003DMP400066099
		SpLBD245-3	Sopim02g067800.0.1					PGSC0003DMP400067301
		SpLBD4-2	Sopim02g069440.0.1			Arabidopsis thaliana	AtTCP1	AT1G67260.1
		SpLBD25-2	Sopim02g077380.0.1				AtTCP2	AT4G18390.1
		SpLBD40	Sopim02g085910.0.1				AtTCP3	AT1G53230.1
		SpLBD25-2	Sopim02g086480.0.1				AtTCP4	AT3G15030.1
		SpLBD4-5	Sopim02g087570.0.1				AtTCP5	AT5G60970.1
		SpLBD36-1	Sopim02g090410.0.1				AtTCP6	AT5G41030.1
		SpLBD39	Sopim02g092550.0.1				AtTCP7	AT5G23280.1
			Sopim03g063140.0.1				AtTCP8	AT1G58100.1
		SpLBD21	Sopim03g095940.0.1				AtTCP9	AT2G45680.1
		SpLBD13-1	Sopim03g112430.0.1				AtTCP10	AT2G31070.1
		SpLBD27-3	Sopim03g113360.0.1				AtTCP11	AT5G08330.1
		SpLBD41	Sopim03g119530.0.1				AtTCP12	AT1G68800.1
		SpLBD1-1	Sopim04g050010.0.1				AtTCP13	AT3G02150.1
		SpLBD42	Sopim05g009320.0.1				AtTCP14	AT3G47620.1
		SpLBD1-2	Sopim05g048740.0.1				AtTCP15	AT1G69690.1
		SpLBD1-3	Sopim06g005090.0.1				AtTCP16	AT3G45150.1
		SpLBD13-2	Sopim06g007390.0.1				AtTCP17	AT5G08070.1
		SpLBD15	Sopim06g050430.0.1				AtTCP18	AT3G18550.1
		SpLBD4-1	Sopim06g050950.0.1				AtTCP19	AT5G51910.1
		SpLBD22-1	Sopim06g062630.0.1				AtTCP20	AT3G27010.1
		SpLBD25-1	Sopim06g071660.0.1				AtTCP21	AT5G08330.1
		SpLBD12	Sopim06g082310.0.1				AtTCP22	AT1G72010.1
		SpLBD13-3	Sopim06g082430.0.1				AtTCP23	AT1G35560.1
		SpLBD12-2	Sopim06g082770.0.1				AtTCP24	AT1G30210.1
		SpLBD16-1	Sopim06g083930.0.1			Physalis floridana	PfTCP18	pf05G117720
		SpLBD22-2	Sopim08g065130.0.1				PfTCP15	pf06G176030
		SpLBD27-1	Sopim09g014690.0.1
		SpLBD27-2	Sopim09g014700.0.1
		SpLBD16-2	Sopim09g066260.0.1
		SpLBD17	Sopim09g066270.0.1
		SpLBD6-1	Sopim11g008830.0.1
		SpLBD4-3	Sopim11g045530.0.1
		SpLBD1-4	Sopim11g072470.0.1
		SpLBD2	Sopim12g010810.0.1
		SpLBD4-4	Sopim12g100150.0.1
	Solanum tuberosum		PGSC0003DMP400001477
			PGSC0003DMP400001856
			PGSC0003DMP400007398
			PGSC0003DMP400008679
			PGSC0003DMP400012237
			PGSC0003DMP400012238
			PGSC0003DMP400014921
			PGSC0003DMP400015193
			PGSC0003DMP400017148
			PGSC0003DMP400017152
			PGSC0003DMP400017709
			PGSC0003DMP400022371
			PGSC0003DMP400022372
			PGSC0003DMP400022411
			PGSC0003DMP400022599
		StLBD30	PGSC0003DMP400022626
			PGSC0003DMP400025624
			PGSC0003DMP400025975
			PGSC0003DMP400031556
			PGSC0003DMP400034796
			PGSC0003DMP400035733
			PGSC0003DMP400036757
			PGSC0003DMP400037283
			PGSC0003DMP400038936
			PGSC0003DMP400041250
			PGSC0003DMP400041383
			PGSC0003DMP400043262
			PGSC0003DMP400043263
			PGSC0003DMP400044029
			PGSC0003DMP400044063
			PGSC0003DMP400044064
			PGSC0003DMP400044597
			PGSC0003DMP400047030
			PGSC0003DMP400047599
			PGSC0003DMP400048106
			PGSC0003DMP400048204
			PGSC0003DMP400050651
			PGSC0003DMP400050652
			PGSC0003DMP400052995
			PGSC0003DMP400053001
			PGSC0003DMP400053002
			PGSC0003DMP400060875
			PGSC0003DMP400065207
			PGSC0003DMP400066113
			PGSC0003DMP400068942
	Physalis floridana		pf02G049750
			pf11G281030
			pf01G000610
			pf02G039670
			pf10G263260
			pf02G048100
			pf06G172370
			pf05G115550
			pf02G048470
			pf07G185670
			pf11G275100
			pf05G150930
			pf02G041230
		PfPOS3	pf03G085940
			pf05G116660
			pf05G120290
			pf05G123710
			pf03G079430
			pf08G207740
			pf01G013980
			pf05G121510
			pf02G048170
			pf11G282070
			pf08G204800
			pf02G029600
			pf02G032380
			pf07G194000
			pf01G000620
			pf05G134760
			pf02G031210
			pf06G153570
			pf03G071630
			pf04G100370
			pf08G220540
			pf05G148920
			pf03G085960
			pf05G113600
			pf08G204790
			pf01G015960
			pf12G316980
